# Supplementary material for: Sustainable Management of Potato Tuber Moths Using Eco-Friendly Dust Formulations During Storage in the Andean Highlands
Source: Insects. 2026 Jan 13;17(1):86. doi: 10.3390/insects17010086 (PMC12842296; doi:10.3390/insects17010086)
Supplement: Supplementary file 1 [file insects-17-00086-s001.zip]

Archive with 1 entries (1 files):
- insects-4004670-supplementary.pdf
